# Supplementary material for: Self-Phosphorylated Polybenzimidazole: An Environmentally Friendly and Economical Approach for Hydrogen/Air High-Temperature Polymer-Electrolyte Membrane Fuel Cells
Source: Membranes (Basel). 2023 May 25;13(6):552. doi: 10.3390/membranes13060552 (PMC10303732; doi:10.3390/membranes13060552)
Supplement: Supplementary file 1 [file membranes-13-00552-s001.zip]

Archive with 1 entries (1 files):
- membranes-2409950-supplementary.pdf
